# Supplementary material for: Comparison of High-Dose versus Low-Dose Trimethoprim–Sulfamethoxazole for Treating Pneumocystis jirovecii Pneumonia among Hemodialysis Patients: A Nationwide Database Study in Japan
Source: J Clin Med. 2024 Sep 14;13(18):5463. doi: 10.3390/jcm13185463 (PMC11432082; doi:10.3390/jcm13185463)
Supplement: Supplementary file 1 [file jcm-13-05463-s001.zip]

Archive with 1 entries (1 files):
- jcm-3177738-supplementary.pdf
